# Supplementary material for: Donkey Heart Rate and Heart Rate Variability: A Scoping Review
Source: Animals (Basel). 2023 Jan 25;13(3):408. doi: 10.3390/ani13030408 (PMC9913831; doi:10.3390/ani13030408)
Supplement: Supplementary file 1 [file animals-13-00408-s001.zip]

Archive with 1 entries (1 files):
- animals-2147084-supplementary.xlsx
