# Supplementary material for: Donkey Heart Rate and Heart Rate Variability: A Scoping Review
Source: Animals (Basel). 2023 Jan 25;13(3):408. doi: 10.3390/ani13030408 (PMC9913831; doi:10.3390/ani13030408)
Supplement: Supplementary file 1 [file animals-13-00408-s001.zip › animals-2147084-supplementary.xlsx]

## Sheet: Table S1
Identification			Publication Characteristics					Population								HR/HRV Analysis										Signal acquisition and analysis
ID	Authors	Article Title	Year	Journal	Country	Geographical region	Type of publication	Total n (for HR/HRV values reported)	Subspecies/Breed (n)	Age range, mean or median (in years if not specified other) (n)	Age category	Range, mean or median BW (Kg) (n)	Weight catgory	Sex F	Sex M	HR reported	Baseline/resting HR parameters reported	RR interval reported	PQRS morphology or amplitude description	PQRST intervals reported	ECG trace reported	HRV - RMSSD	HRV - SDNN	HRV - HF	HRV - LF	HR/HRV Analysis	HR DEVICE	SOFTWARE ANALYSIS	APPLICATION
1	Guccione J	Long-term Electrocardiography Recording with Holter Monitoring in 15 Donkeys	2014	Journal of Equine Veterinary Science	Italy	Europe	Original Research	15	Martina Franca (8), cross-breeds (5), Amiata (2)	3-10 (5.5)	1-5, >5-10	250-380 (275)	>200-300, >300	11	4	1	1 (physiological)	0	1	0	0	0	0	0	0	Holter	1	1	Physiological - Time of the day/diurnal rhythm
2	Panzera M	Ethological and Physiological Parameters Assessment in Donkeys Used in Animal Assisted Interventions	2020	Animals	Italy	Europe	Original Research	8	Sardinian (4) Amiata (4)	6 (CG), 8 (EG1), 6 (EG2)	>5-10	\	\	\	\	1	1	0	0	0	0	1	0	0	0	Heart rate monitor	1	1	Response to exp/stim/ext fact - Other: AAI
3	Rezakhani A	The normal electrocardiographic parameters of the domestic donkey (Equus asinus).	1977	Zentralblatt fur Veterinarmedizin. Reihe A	Iran	Asia	Original Research	45	\	1-25 (8)	1-5, >5-10, >10-20, >20	80-275 (190)	<100, 100-200, >200-300	29	16	1	1 (physiological)	0	1	1	1	0	0	0	0	Electrocardiograph	1	0	Physiological - Normative
4	Matthews NS	Physiologic responses during an exhaustive driving test in donkeys: effect of conditioning	1998	Applied Animal Behaviour Science	USA	North and Central America	Original Research	5	\	4-8	1-5, >5-10	235	>200-300	2	3	1	1	0	0	0	0	0	0	0	0	Heart rate monitor	1	0	Response to exp/stim/ext fact - Work and exercise: conditioning
5	Maloiy GM	Temperature regulation in the somali donkey (Equus asinus).	1971	Comparative biochemistry and physiology	Kenya	Africa	Original Research	2	Somali	adult	adult	\	\	1	1	1	1	0	0	0	0	0	0	0	0	Electrocardiograph	1	0	Response to exp/stim/ext fact - Heat stress/dehydration
6	Yousef MK	Resting energy metabolism and cardiorespiratory activity in the burro Equus asinus.	1969	Journal of applied physiology	USA	North and Central America	Original Research	2	\	3	1-5	165-190	100-200	2	0	1	1 (physiological)	0	0	0	0	0	0	0	0	Telemetry	1	0	Physiological - Time of the day/diurnal rhythm, Other (Fasting/feeding)
7	Wykoff MH	Effects of neutron irradiation on blood and cerebrospinal fluid pressures in the burro (Equus asinus).	1969	American journal of veterinary research	USA	North and Central America	Original Research	10	Mexican burro	adult	adult	\	\	0	10	1	1	0	0	0	0	0	0	0	0	Electrocardiograph	0	0	Response to exp/stim/ext fact - Other drugs or treatments: radiation
8	Woolnough AP	Field immobilization of feral 'Judas' donkeys (Equus asinus) by remote injection of medetomidine and ketamine and antagonism with atipamezole	2012	Journal of Wildlife Diseases	Australia	Oceania	Original Research	14	feral	\	\	180-300 (229)	100-200, >200-300	10	4	1	0	0	0	0	0	0	0	0	0	Auscultation/pulse	0	0	Response to exp/stim/ext fact - Anesthesia/sedation/analgesia
9	Patei AM	Observation on aspects of work efficiency, feeding management, income generation by donkeys (Equus asinus) in urban Gujarat	2000	Indian Journal of Animal Sciences	India	Asia	Original Research	100	\	2-4	1-5	87.1	<100	\	\	1	1	0	0	0	0	0	0	0	0	\	0	0	Response to exp/stim/ext fact - Work and exercise
10	Emami MR	Effects of totally intravenous thiopental anesthesia on cardiopulmonary and thermoregulatory system in donkeys	2006	Journal of Applied Animal Research	Iran	Asia	Original Research	5	\	3.8	1-5	145.4	100-200	2	3	1	1	0	1	0	0	0	0	0	0	Combination	1	0	Response to exp/stim/ext fact - Anesthesia/sedation/analgesia
11	Zakari FO	Diurnal rhythms of heart and respiratory rates in donkeys of different age groups during the cold-dry and hot-dry seasons in a tropical savannah	2018	Physiological Reports	Nigeria	Africa	Original Research	30	\	1,50 mo (=10), 1,51 y (=10), 8,03y (=10)	<1, 1-5, >5-10	40.67 (n=10), 91.53 (n=10), 140 (n=10)	<100, 100-200	15	15	1	1 (physiological)	0	0	0	0	0	0	0	0	Heart rate monitor	1	0	Physiological - Age, Season/environmental variables, Time of the day/diurnal rhythm
13	McLean AK	Improving working donkey (Equus asinus) welfare and management in Mali, West Africa	2012	Journal of Veterinary Behaviour-Clinical Applications and Research	Mali	Africa	Original Research	10	Malian	8,6 (n=4), 9,25 (n=6)	>5-10	\	\	0	10	1	0	0	0	0	0	1	1	1	1	Heart rate monitor	1	1	Response to exp/stim/ext fact - Work and exercise: different halter methods
17	De Lange L	Successful application of closed loop stimulation pacemakers with remote monitoring in 3 miniature donkeys with syncope	2021	Journal of Veterinary Internal Medicine	Belgium	Europe	Short communication/case report	3	Miniature	7 (n=1),2 (n=1),19 (n=1)	1-5, >5-10, >10-20	149, 90, 185	<100, 100-200	1	2	1	0 (case report)	0	1	0	1	0	0	0	0	Combination	1	0	Pathological - Heart disease with pacemaker implantation
18	de Paiva ALC	Northeast Brazilian donkeys have little physiological responses influenced by tropical conditions	2021	Biological Rhythm Research	Brazil	South America	Original Research	10	North-east Brazilian/Nordestino	6	>5-10	120	100-200	\	\	1	1 (physiological)	0	0	0	0	0	0	0	0	Auscultation/pulse	1	0	Physiological - Season/environmental variables, Time of the day/diurnal rhythm
19	Xue C	Echocardiographic Findings of a Donkey (Equus asinus) Jenny with Suspected Mitral Valve Dysplasia	2022	Journal of Equine Veterinary Science	Federation of Saint Christopher and Nevis	North and Central America	Short communication/case report	1	Nevisian	3	1-5	115	100-200	1	0	1 (pulse rate)	0 (case report)	0	0	0	0	0	0	0	0	Auscultation/pulse	0	0	Pathological - Suspected mitral valve dysplasia
20	El-Ashker MR	The influence of experimentally-induced endotoxaemia on clinical variables and markers of systemic inflammation in donkeys (Equus asinus)	2017	Veterinarni Medicina	Egypt	Africa	Original Research	18	\	5-10 (7)	1-5, >5-10	150-200 (180)	100-200	\	\	1	1	0	0	0	0	0	0	0	0	\	0	0	Response to exp/stim/ext fact - Other drugs or treatments: induced endotoxiaemia
21	Farag A	Reference Values and Repeatability of B-Mode and M-Mode Echocardiographic Parameters in Healthy Donkey (Equus asinus)-The Guide to Assess Healthy Heart	2020	Journal of Equine Veterinary Science	Egypt	Africa	Original Research	44	\	2-25	1-5, >5-10, >10-20, >20	150-350	100-200, >200-300, >300	22	22	1	1 (physiological)	0	0	0	0	0	0	0	0	Ultrasound system	1	0	Physiological - Normative
23	De Palo P	Evaluation of different habituation protocols for training dairy jennies to the milking parlor: Effect on milk yield, behavior, heart rate and salivary cortisol	2018	Applied Animal Behaviour Science	Italy	Europe	Original Research	60	Martina Franca	\	\	\	\	60	0	1	0	0	0	0	0	0	0	0	0	Heart rate monitor	1	1	Response to exp/stim/ext fact - Other: habituation protocol milking parlor
24	Ayo JO	Diurnal and seasonal fluctuations in rectal temperature, respiration and heart rate of pack donkeys in a tropical savannah zone.	2014	Journal of Equine Science	Nigeria	Africa	Original Research	6	Nubian	10-14	>10-20	103-145	100-200	0	6	1	1 (physiological)	0	0	0	0	0	0	0	0	Auscultation/pulse	1	0	Physiological - Time of the day/diurnal rhythm, Season/environmental variables
28	Molinaro Coelho CM	Evaluation of cardiorespiratory and biochemical effects of ketamine-propofol and guaifenesin-ketamine-xylazine anesthesia in donkeys (Equus asinus)	2014	Veterinary Anaesthesia and Analgesia	Brazil	South America	Original Research	8	\	4-16 (10)	1-5, >5-10, >10-20	133-194 (153)	100-200	5	3	1	1	0	0	0	0	0	0	0	0	Electrocardiograph	1	0	Response to exp/stim/ext fact - Anesthesia/sedation/analgesia
29	Hamed MA	Comparative, Sedative, and Analgesic Effects of Epidural Dexmedetomidine and Xylazine in Donkeys (Equus asinus)	2017	Journal of Equine Veterinary Science	Egypt	Africa	Original Research	6	\	4-10	1-5, >5-10	120-210	100-200, >200-300	2	4	1	1	0	0	0	0	0	0	0	0	\	0	0	Response to exp/stim/ext fact - Anesthesia/sedation/analgesia
30	Alsobayil FA	Evaluation of Sevoflurane Anesthesia in Donkeys (Equus asinus) Premedicated With Xylazine and Induced With Thiopental	2019	Journal of Equine Veterinary Science	Saudi Arabia	Asia	Original Research	6	\	5-10	1-5, >5-10	122-168	100-200	0	6	1	1	0	0	0	0	0	0	0	0	Pulse oximeter	1	0	Response to exp/stim/ext fact - Anesthesia/sedation/analgesia
31	Hamed MA	Comparative Effect of Intravenous Administration of Medetomidine, Tramadol, and Medetomidine/Tramadol Combination on Intraocular Pressure (IOP) in Clinically Healthy Donkeys (Equus asinus)	2018	Journal of Equine Veterinary Science	Egypt	Africa	Original Research	24	\	5-8	1-5, >5-10	130-180	100-200	10	14	1	1	0	0	0	0	0	0	0	0	\	0	0	Response to exp/stim/ext fact - Anesthesia/sedation/analgesia
33	Ayo JO	Individual and diurnal variations in rectal temperature, respiration, and heart rate of pack donkeys during the early rainy season	2008	Journal of Equine Veterinary Science	Nigeria	Africa	Original Research	6	Nubian	9-13	>5-10, >10-20	132-145	100-200	0	6	1	1 (physiological)	0	0	0	0	0	0	0	0	Auscultation/pulse	0	0	Physiological - Time of the day/diurnal rhythm, Season/environmental variables, Other (Individual variation)
34	Mueller PJ	Effect of increasing work rate on metabolic responses of the donkey (Equus Asinus)	1994	Journal of Applied Physiology	USA	North and Central America	Original Research	5	\	1-10	1-5, >5-10	183	100-200	2	3	1	1	0	0	0	0	0	0	0	0	Heart rate monitor	1	0	Response to exp/stim/ext fact - Work and exercise: increasing work rate
35	Escudero A	Electrocardiographic parameters in the clinically healthy Zamorano-leones donkey	2009	Research in Veterinary Science	Spain	Europe	Original Research	75	Zamorano-leones	2-15	1-5, >5-10, >10-20	245-280 F , 295-330 M	>200-300, >300	40	35	1	1 (physiological)	1	1	1	1	0	0	0	0	Electrocardiograph	1	0	Physiological - Sex
37	Kojouri GA	The effects of verapamil hydrochloride on electrocardiographic (ECG) parameters of domestic donkey (Equus asinus)	2007	Journal of Equine Veterinary Science	Iran	Asia	Original Research	10	\	\	\	155	100-200	10	0	1	1	1	1	1	0	0	0	0	0	Electrocardiograph	0	1	Response to exp/stim/ext fact - Other drugs or treatments, calcium channel blocker (Verapamil Hydrochloride)
40	Samimi AS	Evaluation of the sedative and clinical effects of xylazine, detomidine, medetomidine and dexmedetomidine in miniature donkeys	2020	New Zealand Veterinary Journal	Iran	Asia	Short communication/case report	7	Miniature	6	>5-10	105	100-200	0	7	1	1	0	0	0	0	0	0	0	0	Auscultation/pulse	1	0	Response to exp/stim/ext fact - Anesthesia/sedation/analgesia
41	Ikede BO	Clinical, haematological and pathological studies in donkeys experimentally infected with Trypanosoma brucei.	1977	Tropical animal health and production	Nigeria	Africa	Original Research	10	\	\	\	\	\	\	\	1	1 (control group)	0	0	0	0	0	0	0	0	Auscultation/pulse	0	0	Response to exp/stim/ext fact - Other drugs or treatments: experimental infection with Trypanosoma Brucei
42	Maney JK	Induction of anesthesia and recovery in donkeys sedated with xylazine: a comparison of midazolam-alfaxalone and midazolam-ketamine	2018	Veterinary Anaesthesia and Analgesia	Federation of Saint Christopher and Nevis	North and Central America	Short communication/case report	7	\	adult	adult	164	100-200	0	7	1	0	0	0	0	0	0	0	0	0	Auscultation/pulse	0	0	Response to exp/stim/ext fact - Anesthesia/sedation/analgesia
47	Bonelli F	Relation between Apgar scoring and physical parameters in 44 newborn Amiata donkey foals at birth	2020	Theriogenology	Italy	Europe	Original Research	44	Amiata	5 min	<1	\	\	24	20	1	1 (physiological)	0	0	0	0	0	0	0	0	\	0	0	Physiological - Sex, Other (different Apgar scores)
48	Evangelista F	Sedative and Respiratory Effects of Intramuscular Detomidine and Butorphanol in Donkeys Sedated for Bronchoalveolar Lavage	2018	Journal of Equine Veterinary Science	Italy	Europe	Original Research	16	Amiata	5.3	>5-10	276	>200-300	10	6	1	1	0	0	0	0	0	0	0	0	Multiparametric with ECG	1	0	Response to exp/stim/ext fact - Anesthesia/sedation/analgesia
49	Maney JK	Evaluation of xylazine-alfaxalone anesthesia for field castration in donkey foals	2020	Veterinary Anaesthesia and Analgesia	Federation of Saint Christopher and Nevis	North and Central America	Short communication/case report	7	\	foals (10-26 weeks)	<1	37,3-68,2	<100	0	7	1	1	0	0	0	0	0	0	0	0	Combination	1	0	Response to exp/stim/ext fact - Anesthesia/sedation/analgesia
52	Roberts SL	Assessment of cardiovascular disease in the donkey: clinical, echocardiographic and pathological observations	2016	Veterinary Record	UK	Europe	Original Research	202	\	3-45 (24,86)	1-5, >5-10, >10-20, >20	119-363 (176)	100-200, >200-300, >300	85	117	1	1 (physiological)	0	0	0	0	0	0	0	0	Combination	1	0	Physiological - Sex, Other (respiratory rate), Pathological - Other (cardiovascular)
55	Taylor EV	Guaifenesin-ketamine-xylazine infusions to provide anesthesia in donkeys	2008	Journal of Equine Veterinary Science	USA	North and Central America	Original Research	5	\	11-15	>10-20	217-334 (264)	>200-300, >300	2	3	1	1	0	0	0	0	0	0	0	0	Combination	1	0	Response to exp/stim/ext fact - Anesthesia/sedation/analgesia
57	Suriano R	Intraoperative Analgesic Effect of Intrafunicular Lidocaine Injection During Orchiectomy in Isoflurane-Anesthetized Martina Franca Donkeys	2014	Journal of Equine Veterinary Science	Italy	Europe	Original Research	10	Martina Franca	adult	adult	\	\	0	10	1	0	0	0	0	0	0	0	0	0	Multiparametric with ECG	1	0	Response to exp/stim/ext fact - Anesthesia/sedation/analgesia
58	Samimi AS	Comparative anti-inflammatory effects of insulin and dexamethasone on cardiovascular biomarkers and antioxidants in miniature donkeys subjected to induced carbohydrate overload	2021	Equine Veterinary Education	Iran	Asia	Original Research	18	Miniature	5	1-5	105	100-200	0	18	1	1	0	0	0	0	0	0	0	0	\	0	0	Response to exp/stim/ext fact - Other drugs or treatments: anti inflammatory (insulin and dexamethasone for carbohydrate overload)
59	Joubert KE	The sedative and analgesic effects of detomidine-butorphanol and detomidine alone in donkeys	1999	Journal of the South African Veterinary Association	South Africa	Africa	Original Research	10	\	6mo-15y	<1, 1-5, >5-10, >10-20	90-180	<100, 100-200	0	10	1	1	0	0	0	0	0	0	0	0	Electrocardiograph	1	0	Response to exp/stim/ext fact - Anesthesia/sedation/analgesia
64	Naddaf H	Cardiopulmonary effects during anaesthesia induced and maintained with propofol in acepromazine pre-medicated donkeys	2015	Veterinary Anaesthesia and Analgesia	Iran	Asia	Short communication/case report	6	\	24-40 mo	1-5	78-144 (110)	<100, 100-200	0	6	1	1	0	0	0	0	0	0	0	0	Auscultation/pulse	0	0	Response to exp/stim/ext fact - Anesthesia/sedation/analgesia
65	Matthews NS	Pharmacokinetics and cardiopulmonary effects of guaifenesin in donkeys	1997	Journal of Veterinary Pharmacology and Therapeutics	USA	North and Central America	Original Research	6	\	1-7 (5)	1-5, >5-10	121-308 (212)	100-200, >200-300, >300	2	4	1	1	0	0	0	0	0	0	0	0	Combination	1	0	Response to exp/stim/ext fact - Anesthesia/sedation/analgesia
66	Olaifa FH	Ergonomic study of donkeys administered with Pycnogenol (R) and subjected to packing during the hot-dry season in Northern Nigeria	2019	Tropical Animal Health and Production	Nigeria	Africa	Original Research	15	\	4-5	1-5	\	\	0	15	1	1	0	0	0	0	0	0	0	0	Heart rate monitor	1	0	Response to exp/stim/ext fact - Work and exercise; Other drugs and treatments: Pycnogenol
70	Roberts SL	Echocardiographic reference ranges for sedentary donkeys in the UK	2016	Veterinary Record	UK	Europe	Original Research	36	\	3-45 (20,58)	1-5, >5-10, >10-20, >20	130-262 (172,67)	100-200, >200-300	12	24	1	1 (physiological)	0	0	0	0	0	0	0	0	Ultrasound system	1	0	Physiological - Sex, Other (M-mode or 2D variables)
74	Matthews NS	A comparison of three combinations of injectable anesthetics in miniature donkeys	2002	Veterinary Anaesthesia and Analgesia	USA	North and Central America	Original Research	6	Miniature	18 mo-30 mo	1-5	92-127 (110)	<100, 100-200	0	6	1	1	0	0	0	0	0	0	0	0	Multiparametric with ECG	1	0	Response to exp/stim/ext fact - Anesthesia/sedation/analgesia
75	Smith PA	Oleander toxicosis in a donkey	2003	Journal of Veterinary Internal Medicine	USA	North and Central America	Short communication/case report	1	Miniature	9	>5-10	135	100-200	0	1	1	0 (case report)	0	1	0	1	0	0	0	0	Combination	0	0	Pathological - Intoxication/toxicosis
77	Sedlinska M	Single-Chamber Cardiac Pacemaker Implantation in a Donkey with Complete AV Block: A Long-Term Follow-Up	2021	Animals	Czech Republic	Europe	Short communication/case report	1	African	5 mo	<1	80	<100	1	0	1	0 (case report)	0	1	0	1	0	0	0	0	Combination	1	0	Pathological - Heart disease with pacemaker implantation
80	Lucas Castillo JA	Sedative and cardiorespiratory effects of low doses of xylazine with and without acepromazine in Nordestino donkeys	2018	Equine Veterinary Journal	Brazil	South America	Original Research	7	North-east Brazilian/Nordestino	6	>5-10	150	100-200	7	0	1	1	0	0	0	0	0	0	0	0	Auscultation/pulse	0	0	Response to exp/stim/ext fact - Anesthesia/sedation/analgesia
83	Abd-Almaseeh ZT	Comparative Anesthetic Protocols: Propofol and Thiopental in Xylazine Premedicated Donkeys	2008	Journal of Animal and Veterinary Advances	Iraq	Asia	Original Research	6	Local breed	2-3,5 (2,78)	1-5	90-180 (136,66)	<100, 100-200	2	4	1	1	0	0	0	0	0	0	0	0	\	0	0	Response to exp/stim/ext fact - Anesthesia/sedation/analgesia
85	Barton AK	Concurrent unilateral choanal atresia and congenital laryngeal deformity in a miniature donkey	2009	Veterinary Record	Germany	Europe	Short communication/case report	1	Miniature	4 weeks	<1	\	\	1	0	1	0 (case report)	0	0	0	0	0	0	0	0	\	0	0	Pathological - Congenital disease
95	Zakari FO	Effect of the Depth of Insertion of the Thermometer on the Rectal Temperature of Donkeys During the Hot-Dry Season in a Tropical Savannah	2020	Journal of Equine Veterinary Science	Nigeria	Africa	Original Research	30	\	1,50 mo (=10), 1,51 y (=10), 8,03y (=10)	<1, 1-5, >5-10	40.67 (n=10), 91.53 (n=10), 140 (n=10)	<100, 100-200	15	15	1	1 (physiological)	0	0	0	0	0	0	0	0	Heart rate monitor	1	0	Physiological - Age, Time of the day/diurnal rhythm
96	Mostafa MB	The Sedative and Analgesic Effects of Detomidine (Domosedan) in Donkeys	1995	Journal of Veterinary Medicine Series A	Egypt	Africa	Original Research	20	\	2-8	1-5, >5-10	150-250	100-200, >200-300	7	13	1	1	0	0	0	0	0	0	0	0	\	0	0	Response to exp/stim/ext fact - Anesthesia/sedation/analgesia
101	Daradka M	Ovariectomy in Jenny Using Subarachnoid Propofol Administration	2014	Veterinary Surgery	Jordan	Asia	Original Research	15	\	5-7	1-5, >5-10	100-120	100-200	15	0	1 (+ pulse rate)	1	0	0	0	0	0	0	0	0	\	0	0	Response to exp/stim/ext fact - Anesthesia/sedation/analgesia
104	Zehetner V	Pulmonary fibrosis in a donkey	2021	Pferdeheilkunde – Equine Medicine	Austria	Europe	Short communication/case report	1	\	26	>20	111	100-200	0	1	1	0 (case report)	0	1	0	1	0	0	0	0	Combination	0	0	Pathological - Pulmonary fibrosis
109	Ertelt A	Atrial standstill in a donkey with digitoxin intoxication	2020	Pferdeheilkunde – Equine Medicine	Germany	Europe	Short communication/case report	1	\	15	>10-20	253	>200-300	0	1	1	0 (case report)	1	1	0	1	0	0	0	0	Holter	1	0	Pathological - Intoxication/toxicosis
111	Brown DG	Clinical changes in burros and Shetland ponies after vaccination with Venezuelan equine encephalomyelitis vaccine, TC-83.	1972	Veterinary medicine, small animal clinician	USA	North and Central America	Original Research	10	\	\	\	\	\	\	\	1	1	0	0	0	0	0	0	0	0	\	0	0	Response to exp/stim/ext fact - Other drugs or treatments, vaccination with or without irradiation
113	Pibarot P	Implantation of a programmable atrioventricular pacemaker in a donkey with complete atrioventricular block and syncope	1993	Equine Veterinary Journal	Canada	North and Central America	Short communication/case report	1	Jerusalem/Nubian	8mo	<1	85	<100	1	0	1	0 (case report)	0	1	0	1	0	0	0	0	Combination	1	0	Pathological - Heart disease with pacemaker implantation
122	Matthews NS	A comparison of injectable anaesthetic regimens in Mammoth asses.	1992	Equine Anaesthesiology	USA	North and Central America	Original Research	9	Mammoth asses	6mo - 26 mo	<1, 1-5	216-325	>200-300, >300	8	1	1 (pulse rate)	1	0	0	0	0	0	0	0	0	Auscultation/pulse	0	0	Response to exp/stim/ext fact - Anesthesia/sedation/analgesia
123	Podico G	A novel Streptococcus species causing clinical mastitis in a pregnant donkey	2021	Journal of Veterinary Diagnostic Investigation	USA	North and Central America	Short communication/case report	1	Mammoth asses	8	>5-10	365	>300	1	0	1	0 (case report)	0	0	0	0	0	0	0	0	\	0	0	Pathological - Mastitis
168	Minka NS	Effects of Shade Provision on Some Physiological Parameters, Behavior and Performance of Pack Donkeys (Equinus asinus) during the Hot-Dry Season	2007	Journal of Equine Science	Nigeria	Africa	Original Research	20	Nubian	6-8	>5-10	189-160	100-200	10	10	1	1	0	0	0	0	0	0	0	0	\	0	0	Response to exp/stim/ext fact - Work and exercise: packing and shade provison; Heat stress/dehydration
176	Etana M	Determination of reference physiological values for working donkeys of Ethiopia	2011	Ethiopian Veterinary Journal	Ethiopia	Africa	Original Research	138	\	4 mo-20 y	<1, 1-5, >5-10, >10-20	\	\	50	88	1 + pulse rate	1 (physiological)	0	0	0	0	0	0	0	0	Auscultation/pulse	0	0	Physiological - Age, Sex, Time of the day/diurnal rhythm, Other (body temperature), Other (respiratory rate)
177	Lemma A	Clinical, hematological and serum biochemical reference values of working donkeys (Equus asinus) owned by transport operators in Addis Ababa, Ethiopia.	2009	Livestock research for rural development	Ethiopia	Africa	Original Research	85	Abyssinian	1,5-18 (5,93)	1-5, >5-10, >10-20	120-145 (138)	100-200	\	\	1	1 (physiological)	0	0	0	0	0	0	0	0	\	0	0	Physiological - Age, Other (Weight/BCS), Other (Activity/workload)
178	Amin AA	Cardiopulmonary effects of Detomidine-Propofol and Ketamine administration in the Donkeys	2012	Al-Anbar Journal of Veterinary Sciences	Iraq	Asia	Original Research	6	\	adult	adult	120-150	100-200	\	\	1	1	0	0	0	0	0	0	0	0	Multiparametric with ECG	1	0	Response to exp/stim/ext fact - Anesthesia/sedation/analgesia
182	Forhead AJ	Transport-induced stress responses in fed and fasted donkeys	1995	Research in Veterinary Science	UK	Europe	Original Research	6	\	adult	adult	145-200	100-200	3	3	1	1	0	0	0	0	0	0	0	0	Auscultation/pulse	0	0	Response to exp/stim/ext fact - Other: transportation
186	Varshney PK	Evaluation of xylazine hydrochloride as sedative in donkeys	1996	Indian Veterinary Journal	India	Asia	Original Research	10	\	adult	adult	65-73	<100	\	\	1 (pulse rate)	1	0	0	0	0	0	0	0	0	Auscultation/pulse	0	0	Response to exp/stim/ext fact - Anesthesia/sedation/analgesia
189	French JM	Reference values for physiological, haematological and biochemical parameters in domestic donkeys (Equus asinus)	1995	Equine Veterinary Education	UK	Europe	Original Research	741	\	0-49	<1, 1-5, >5-10, >10-20, >20	\	\	\	\	1 (pulse rate)	1 (physiological)	0	0	0	0	0	0	0	0	\	0	0	Physiological - Age, sex
192	Sarrafzadeh-Rezaei F	Comparison of Caudal Epidural Administration of Lidocaine and Xylazine to Xylazine/Ketamine Combination in Donkey (Equus asinus)	2007	Iranian Journal of Veterinary Surgery	Iran	Asia	Original Research	5	\	adult	adult	150-200	100-200	\	\	1	1	0	0	0	0	0	0	0	0	\	0	0	Response to exp/stim/ext fact - Anesthesia/sedation/analgesia
193	El-Kammar MH	Antagonism of Detomidine-Induced Sedation, Analgesia, Clinicophysiological, and Hematobiochemical Effects in Donkeys Using IV Tolazoline or Atipamezole	2014	Journal of Equine Veterinary Science	Egypt	Africa	Original Research	6	\	4-6	1-5, >5-10	250–300	>200-300	\	\	1 (pulse rate)	1	0	0	0	0	0	0	0	0	Auscultation/pulse	0	0	Response to exp/stim/ext fact - Anesthesia/sedation/analgesia
202	Odette O	The pharmacokinetics and pharmacodynamics of midazolam after intravenous administration to donkeys (Equus africanus asinus)	2022	The Canadian journal of veterinary research	Federation of Saint Christopher and Nevis	North and Central America	Original Research	8	\	1-3	1-5	127.6	100-200	0	8	1	1	0	0	0	0	0	0	0	0	\	0	0	Response to exp/stim/ext fact - Anesthesia/sedation/analgesia
205	El-Kammar MH	Evaluation of the sedative, analgesic, clinicophysiological and haematological effects of intravenous detomidine, detomidine-butorphanol, romifidine and romifidine-butorphanol in standing donkeys	2014	Equine Veterinary Education	Egypt	Africa	Original Research	6	\	3-6	1-5, >5-10	250–320	>200-300, >300	\	\	1 (pulse rate)	1	0	0	0	0	0	0	0	0	Auscultation/pulse	0	0	Response to exp/stim/ext fact - Anesthesia/sedation/analgesia
212	Oliveira M	Surgical Resolution of Preputial Sarcoid in a Donkey	2013	Journal of Equine Veterinary Science	Portugal	Europe	Short communication/case report	1	\	7	>5-10	193.5	100-200	0	1	1	0 (case report)	0	0	0	0	0	0	0	0	\	0	0	Pathological - Preputial sarcoid
213	Pritchard JC	Validity of a behavioural measure of heat stress and a skin tent test for dehydration in working horses and donkeys	2006	Equine Veterinary Journal	Pakistan	Asia	Original Research	70	\	<5 - >15	<1, 1-5, >5-10, >10-20, >20	\	\	21	49	1 (pulse?)	0	0	0	0	0	0	0	0	0	Auscultation/pulse	0	0	Response to exp/stim/ext fact - Heat stress/dehydration
214	Samimi AS	Comparative Evaluation of the Sedative and Analgesic Effects of Caudal Epidural Administration of Lidocaine Alone or in Combination With Xylazine, Detomidine, Medetomidine, and Dexmedetomidine in Mediterranean Miniature Donkeys	2022	Journal of Equine Veterinary Science	Iran	Asia	Original Research	10	Miniature	5	1-5	100	100-200	5	5	1	1	0	0	0	0	0	0	0	0	Auscultation/pulse	0	0	Response to exp/stim/ext fact - Anesthesia/sedation/analgesia
215	Ibrahim HM	Reference Values and Repeatability of Transabdominal Ultrasonographic Gastrointestinal Tract Thickness and Motility in Healthy Donkeys (Equus asinus)	2020	Journal of Equine Veterinary Science	Egypt	Africa	Original Research	30	\	2-20	1-5, >5-10, >10-20	100-280	100-200, >200-300	15	15	1	1 (physiological)	0	0	0	0	0	0	0	0	\	0	0	Physiological - Normative
221	Gebresenbet G	Performance and Welfare Status of Working Donkeys	2016	Journal of Agricultural Science and Technology A	Kenya	Africa	Original Research	20	\	\	\	132-172	100-200	\	\	1	1	0	0	0	0	0	0	0	0	Heart rate monitor	1	0	Response to exp/stim/ext fact - Work and exercise: load transport
222	Samimi AS	Comparative anti-inflammatory effects of insulin and flunixin on acute-phase responses and cardiovascular biomarkers during inflammatory phase in miniature donkeys	2019	Journal of Equine Veterinary Science	Iran	Asia	Original Research	24	Miniature	5	1-5	120	100-200	0	24	1	1 + control group	0	0	0	0	0	0	0	0	Auscultation/pulse	1	0	Response to exp/stim/ext fact - Other drugs or treatments: anti inflammatory (insulin and flunixin during inflammatory phase)
224	Abakar JA	Evaluation of some anaesthetic protocols for induction of anaesthesia in donkeys (Equus asinus) in Sudan	2014	SUST Journal of Agricultural and Veterinary Sciences	Sudan	Africa	Original Research	18	\	4.8	1-5	94.2	<100	6	12	1	1	0	0	0	0	0	0	0	0	\	0	0	Response to exp/stim/ext fact - Anesthesia/sedation/analgesia
229	Samimi AS	Reference values for some clinical, hematobiochemical and electrocardiographic parameters in miniature donkeys: the effect of sex, age and season	2017	Comparative Clinical Pathology	Iran	Asia	Original Research	20	Miniature	1-8	1-5, >5-10	115	100-200	11	9	1	1 (physiological)	1	1	1	0	0	0	0	0	Electrocardiograph	1	0	Physiological - Age, Sex, Season/environmental variables
232	Mueller PJ	Influence of nutritional status on metabolic responses to exercise in donkeys	1995	Equine Veterinary Journal	USA	North and Central America	Original Research	6	\	3-10	1-5, >5-10	200	100-200	2	4	1	1	0	0	0	0	0	0	0	0	Heart rate monitor	1	0	Response to exp/stim/ext fact - Work and exercise: different nutritional status
233	Lizarraga I	Reference intervals for hematological and biochemical analytes in a single herd of clinically healthy gelding donkeys in Saint Kitts	2022	Journal of Equine Veterinary Science	Federation of Saint Christopher and Nevis	North and Central America	Original Research	66	\	3,5-8	1-5, >5-10	156	100-200	0	66	1	1 (physiological)	0	0	0	0	0	0	0	0	Auscultation/pulse	0	0	Physiological - Normative
235	Bouts T	Detomidine and Butorphanol for Standing Sedation in a Range of Zoo-Kept Ungulate Species	2017	Journal of Zoo and Wildlife Medicine	\	\	Original Research	4	Somali	\	\	\	\	\	\	1	0	0	0	0	0	0	0	0	0	Auscultation/pulse	0	0	Response to exp/stim/ext fact - Anesthesia/sedation/analgesia
239	Samimi AS	Clinical and paraclinical effects of transportation on miniature and domestic donkeys	2017	Comparative Clinical Pathology	Iran	Asia	Original Research	10	Miniature + domestic	foals <2 and adults > 3	<1, 1-5, >5-10, >10-20, >20	\	\	\	\	1	1	0	0	0	0	0	0	0	0	\	0	0	Response to exp/stim/ext fact - Other: transportation
241	D'Anselme O	Anaesthesia management of transvenous implantation of a single‐chamber, rate‐adaptive pacemaker in a donkey with high‐grade second and third degree atrioventricular block	2022	Veterinary Record Case Reports	Switzerland	Europe	Short communication/case report	1	Miniature	17	>10-20	170	100-200	0	1	1	0 (case report)	0	1	0	0	0	0	0	0	Combination	1	0	Pathological - Heart disease with pacemaker implantation
244	Abu-Ahmed HM	Assessment of clinical anesthesia and cardiopulmonary effects of propofol in detomidine premedicated donkeys	2015	Research Opinions in Animal & Veterinary Sciences	Egypt	Africa	Original Research	7	\	3-5	1-5	150-170	100-200	0	7	1	1	0	0	0	0	0	0	0	0	\	0	0	Response to exp/stim/ext fact - Anesthesia/sedation/analgesia
248	Elzubair AA	Quality of Anaesthesia Induced Using Diazepam-Thiopentone Sodium in Donkeys	2015	Sudan Journal of Science and Technology	Sudan	Africa	Original Research	12	\	4-10	1-5, >5-10	75-135	<100, 100-200	0	12	1	1	0	0	0	0	0	0	0	0	\	0	0	Response to exp/stim/ext fact - Anesthesia/sedation/analgesia
250	Parentoni RN	Detomidine and xylazine, at different doses, in donkeys (Equus asinus)	2020	Brazilian Journal of Veterinary Medicine	Brazil	South America	Original Research	6	\	6.5	>5-10	118	100-200	0	6	1	1	0	0	0	0	0	0	0	0	Electrocardiograph	1	0	Response to exp/stim/ext fact - Anesthesia/sedation/analgesia
251	Morimoto T	The electrocardiogram of burros	1975	Journal of Electrocardiology	USA	North and Central America	Original Research	2	\	9	>5-10	240 -216	>200-300	2	0	1	1 (physiological)	0	1	1	1	0	0	0	0	Electrocardiograph	1	0	Physiological - Normative
254	Yang F	Effects of Exercise on Donkey Semen Parameters and Some Physiological Indices	2022	Journal of Equine Veterinary Science	China	Asia	Original Research	18	Dezhou	3-7	1-5, >5-10	351.67 (6) 358.33 (6) 353 (6)	>300	0	18	1	1	0	0	0	0	0	0	0	0	Auscultation/pulse	0	0	Response to exp/stim/ext fact - Work and exercise
257	Garba UM	Baseline vital, haematological and serum biochemical parameters of donkeys	2015	Journal of Veterinary Medicine and Animal Health	Nigeria	Africa	Original Research	24	\	11-15mo	<1, 1-5	\	\	12	12	1 (pulse rate)	1 (physiological)	0	0	0	0	0	0	0	0	Auscultation/pulse	0	0	Physiological - Normative
